# Supplementary material for: 4000ers of the Alps–So beautiful, so dangerous: An analysis of falls in the Swiss Alps between 2009–2020
Source: PLoS One. 2022 Apr 6;17(4):e0266032. doi: 10.1371/journal.pone.0266032 (PMC8985987; doi:10.1371/journal.pone.0266032)
Supplement: S1 Data — (XLSX) [file pone.0266032.s001.xlsx]

## Sheet: Tabelle1
		mean	sd	todesfälle
1	2009	3.43066	1.75648	22
2	2010	3.2973	1.79694	17
3	2011	3.82927	1.98646	30
4	2012	3.13889	1.76272	19
5	2013	3.6	2.069	23
6	2014	3.34483	1.97044	10
7	2015	3.40541	1.82098	18
8	2016	3.84762	1.95235	24
9	2017	3.48454	1.99494	19
10	2018	3.32479	1.8608	19
11	2019	2.86667	1.63058	11
12	2020	3	1.42309	16
	mean	3.38083	1.8354	19
	sd	0.295452	0.181045	5.47723

## Sheet: Tabelle2
	2009	2010	2011	2012	2013	2014	2015	2016	2017	2018	2019	2020
jan	1	0	0	0	0	0	0	0	0	0	0	0
feb	0	1	1	0	0	0	0	0	0	0	3	0
mär	2	1	2	6	0	0	0	0	0	0	2	0
apr	0	3	4	0	0	3	1	0	0	0	0	0
mai	1	2	3	4	0	1	0	4	3	0	0	3
jun	3	4	7	11	2	7	11	5	10	23	9	10
jul	42	47	25	35	32	18	41	24	29	33	26	41
aug	65	40	48	52	55	21	43	52	42	41	43	41
sep	18	9	19	19	13	21	10	16	15	14	18	23
okt	6	4	13	6	3	5	1	2	0	3	2	1
nov	0	0	1	0	0	0	3	0	0	3	0	3
dez	0	0	0	0	0	0	1	3	0	0	0	0
	137	110	122	133	105	76	111	106	99	117	100	122
